# Supplementary material for: Immune modules to guide diagnosis and personalized treatment of inflammatory skin diseases
Source: Nat Commun. 2024 Dec 18;15:10688. doi: 10.1038/s41467-024-54559-6 (PMC11655867; doi:10.1038/s41467-024-54559-6)
Supplement: Supplementary file 4 — Source Data [file 41467_2024_54559_MOESM4_ESM.xlsx]

## Sheet: Figure 5a
	matched	non-matched
respond Th1	1.4	0
respond Th2	47.3	0
respond Th17	33.8	0
non-respond Th1	0	0
non-respond Th2	-9.5	-66.6
non-respond Th17	-8	-33.3
